# Supplementary material for: Diagnosis and Early Prediction of Lymphoma Using High-Throughput Clonality Analysis of Bovine Leukemia Virus-Infected Cells
Source: Microbiol Spectr. 2022 Oct 13;10(6):e02595-22. doi: 10.1128/spectrum.02595-22 (PMC9769566; doi:10.1128/spectrum.02595-22)
Supplement: Supplemental file 2 — Tables S1 to S8. Download spectrum.02595-22-s0002.xlsx, XLSX file, 0.1 MB [file spectrum.02595-22-s0002.xlsx]

## Sheet: Table S1
Supplemental Table 1. Primers used in this study
Primer name	Primer sequence	Length (bp)	Tm (°C)	GC (%)	Experiment	Reference
BLV-F1	ATGAATGGCTCTCCCGCCTTTTT	23	71.1	48	ssDNA synthesis	Wada et al., 2022
BLV-F2	CTATCCGGCAGCGGTCAGGTAAG	23	71.3	61	dsDNA synthesis & 1st PCR (forward)	Wada et al., 2022
NV-oligo-dT-ADP1	ACAGCAGGTCAGTCAAGCAGTATTTTTTTTTTTTTTTTTTTTTTTVN	47	75.0~77.1	23~28	1st PCR (reverse)	Wada et al., 2022
BLV-F3	ACACTCTTTCCCTACACGACGCTCTTCCGATCTCACCCGCGTTYGYTTCCTGTCTT	54 (21)	89.3 (70.4)	54 (57)	2nd PCR (forward)	Wada et al., 2022
ADP1-HTS-R1	GTGACTGGAGTTCAGACGTGTGCTCTTCCGATCTACAGCAGGTCAGTCAAGCAGTA	56 (22)	87.6 (63.9)	52 (50)	2nd PCR (reverse)	Wada et al., 2022
Sequencing primer	ACACTCTTTCCCTACACGAC	20	58.2	50	Sangar sequencing	Illumina (San Diego, CA, USA)
Adaptor sequence of each primer was shown in blue.
The length, Tm, and GC content of each primer without adaptor sequence were shown in brackets.

## Sheet: Table S2
Supplemental Table 2. Reagents used in each step of RAISING
Step 1: ssDNA synthesis
Components	Company	Volume (μL)
Genomic DNA (50 ng/μL)	-	10
10× PCR Buffer for KOD-Plus-Neo	Toyobo	5
2 mM dNTPs	Toyobo	5
25 mM MgSO4	Toyobo	3
10 μM F1 primer	Hokkaido System Science	1.5
KOD-Plus-Neo (1 U/μL)	Toyobo	1
Ultrapure water (DDW)	-	24.5
Total		50
Step 2: Column purification
ssDNA was purified using a Monarch PCR & DNA Cleanup Kit (New England Biolabs).
The purified ssDNA was eluted in 9.6 μL of DDW.
Step 3: Poly(AG)-tailing
3-1. Poly(A)-tailing
Components	Company	Volume (μL)
ssDNA	-	8.2
10× TdT Buffer	New England Biolabs	1.1
2.5 mM CoCl2	New England Biolabs	1.1
10 mM dATP	New England Biolabs	0.35
TdT (20 U/μL)	New England Biolabs	0.25
Total		11
3-2. Poly(G)-tailing
Components	Company	Volume (μL)
PolyA-tailed ssDNA	-	11
10× TdT Buffer	New England Biolabs	0.1
2.5 mM CoCl2	New England Biolabs	0.1
10 mM dGTP	New England Biolabs	0.35
DDW	-	0.45
Total		12
Step 4: dsDNA synthesis & 1st PCR
Components	Company	Volume (μL)
PolyAG-tailed ssDNA	-	12
5× Q5 Reaction Buffer	New England Biolabs	12
10 mM dNTPs	Thermo Fisher Scientific	1.2
10 μM F2	Hokkaido System Science	3
10 μM Oligo-dT-AD2	Hokkaido System Science	3
Q5 HS-High-Fidelity DNA polymerase (2 U/μL)	New England Biolabs	0.6
DDW	-	28.2
Total		60
Step 5: 2nd PCR
Components	Company	Volume (μL)
1st PCR product (diluted 1:200 with DDW)	-	1
10× PCR Buffer for KOD-Plus-Neo	Toyobo	5
2 mM dNTPs	Toyobo	5
25 mM MgSO4	Toyobo	3
10 μM F3 primer	Hokkaido System Science	1.5
10 μM ADP1-NGS-R1	Hokkaido System Science	1.5
KOD-Plus-Neo (1 U/μL)	Toyobo	1
DDW	-	32
Total		50

## Sheet: Table S3
Supplemental Table 3. Reaction conditions of each step of RAISING
Step 1: ssDNA synthesis
Condition	Temperature	Time	Cycle
Pre-denaturation	94°C	2 min	1
Denaturation	98°C	10 sec	25
Annealing & extension	68°C	75 sec
Step 3: Poly(AG)-tailing
3-1. Poly(A)-tailing
Condition	Temperature	Time	Cycle
Poly(A)-tailing	37°C	30 min
3-2. Poly(G)-tailing
Condition	Temperature	Time	Cycle
Poly(G)-tailing	37°C	15 min
Inactivation	75°C	10 min
Step 4: dsDNA synthesis & 1st PCR
Condition	Temperature	Time	Cycle
Pre-denaturation	65°C	5 min	1	dsDNA synthesis
Annealing	64°C	10 sec	1
	62°C	10 sec
	60°C	10 sec
	58°C	10 sec
	56°C	10 sec
	54°C	10 sec
	52°C	10 sec
Extension	72°C	90 sec
Pre-denaturation	94°C	30 sec	1	1st PCR
Denaturation	98°C	10 sec	22
Annealing	68°C	10 sec
Extension	72°C	1 min
Step 5: 2nd PCR
Condition	Temperature	Time	Cycle
Pre-denaturation	94°C	2 min	1
Denaturation	98°C	10 sec	30
Annealing & extension	68°C	1 min

## Sheet: Table S4
Supplemental Table 4. Clinical profile of EBL cattle.
No.	Sample name	Animal ID	Stage	Tissue type	Tissue	Breed	Age (month old)	Cv	BLV pol (copy/100 cells)
1	EBL001 blood	EBL001	EBL	Blood	PBMC	Japanese black	31	0.8	70.9565
2	EBL002 blood	EBL002	EBL	Blood	PBMC	Holstein	34	0.09	17.8839
3	EBL004 blood	EBL004	EBL	Blood	PBMC	Japanese black	26	1	79.4326
4	EBL006 blood	EBL006	EBL	Blood	PBMC	Japanese black	131	1	61.4897
5	EBL008 blood	EBL008	EBL	Blood	PBMC	Holstein	19	0.71	3.30699
6	EBL010 blood	EBL010	EBL	Blood	PBMC	Japanese black	108	0.87	2.66181
7	EBL013 blood	EBL013	EBL	Blood	PBMC	Japanese black	24	0.86	23.2898
8	EBL015 blood	EBL015	EBL	Blood	PBMC	Japanese black	2	1	54.7445
9	EBL021 blood	EBL021	EBL	Blood	PBMC	Mixed	13	0.48	23.3276
10	EBL024 blood	EBL024	EBL	Blood	PBMC	Japanese black	17	0.3	41.8727
11	EBL026 blood	EBL026	EBL	Blood	PBMC	Holstein	55	0.36	49.2241
12	EBL028 blood	EBL028	EBL	Blood	PBMC	Mixed	3	0.72	90.4198
13	EBL035 blood	EBL035	EBL	Blood	PBMC	Holstein	81	0.22	12.1002
14	EBL041 blood	EBL041	EBL	Blood	PBMC	Mixed	23	0.18	24.6281
15	EBL042 blood	EBL042	EBL	Blood	PBMC	Holstein	85	0.15	43.0943
16	EBL043 blood	EBL043	EBL	Blood	PBMC	Mixed	35	0.08	60.0451
17	EBL044 blood	EBL044	EBL	Blood	WBC	Mixed	74	0.53	14.6603
18	EBL045 blood	EBL045	EBL	Blood	WBC	Holstein	71	0.1	34.8217
19	EBL047 blood	EBL047	EBL	Blood	WBC	Angus	189	0.08	3.81703
20	EBL048 blood	EBL048	EBL	Blood	WBC	Holstein	44	0.26	26.9916
21	EBL049 blood	EBL049	EBL	Blood	WBC	Holstein	57	0.52	43.9863
22	EBL051 blood	EBL051	EBL	Blood	WBC	Holstein	103	0.71	0.901003
23	EBL052 blood	EBL052	EBL	Blood	WBC	Japanese black	75	0.98	32.2593
24	EBL053 blood	EBL053	EBL	Blood	PBMC	Holstein	93	0.25	61.9785
25	EBL055 blood	EBL055	EBL	Blood	WBC	Japanese black	24	0.18	9.73377
26	EBL056 blood	EBL056	EBL	Blood	PBMC	Japanese black	1	1	42.1649
27	EBL057 blood	EBL057	EBL	Blood	PBMC	Japanese black	115	0.85	22.5993
28	EBL058 blood	EBL058	EBL	Blood	PBMC	Japanese black	27	0.64	148.727
29	EBL059 blood	EBL059	EBL	Blood	PBMC	Japanese black	18	0.6	14.669
30	EBL060 blood	EBL060	EBL	Blood	PBMC	Japanese black	4	1	0.218307
31	EBL061 blood	EBL061	EBL	Blood	PBMC	Japanese black	63	0.99	80.8421
32	EBL062 blood	EBL062	EBL	Blood	PBMC	Holstein	92	0.39	22.8209
33	EBL063 blood	EBL063	EBL	Blood	PBMC	Japanese black	29	1	54.1667
34	EBL064 blood	EBL064	EBL	Blood	PBMC	Holstein	4	0.93	57.4241
35	EBL065 blood	EBL065	EBL	Blood	PBMC	Mixed	27	0.11	29.8529
36	EBL066 blood	EBL066	EBL	Blood	PBMC	Japanese black	31	0.67	38.9958
37	EBL068 blood	EBL068	EBL	Blood	PBMC	Holstein	66	0.68	87.5211
38	EBL069 blood	EBL069	EBL	Blood	PBMC	Japanese black	29	1	33.1008
39	EBL070 blood	EBL070	EBL	Blood	PBMC	Japanese black	29	0.39	2.93056
40	EBL074 blood	EBL074	EBL	Blood	PBMC	Unknown	Unknown	0.54	149.823
41	EBL075 blood	EBL075	EBL	Blood	PBMC	Japanese black	30	0.52	45.1102
42	EBL081 blood	EBL081	EBL	Blood	PBMC	Holstein	22	0.87	4.25798
43	EBL084 blood	EBL084	EBL	Blood	PBMC	Holstein	15	0.53	121.111
44	EBL093 blood	EBL093	EBL	Blood	PBMC	Mixed	18	1	75.2249
45	EBL094 blood	EBL094	EBL	Blood	PBMC	Mixed	8	1	56.1983
46	EBL098 blood	EBL098	EBL	Blood	PBMC	Holstein	22	0.1	47.0602
47	EBL099 blood	EBL099	EBL	Blood	PBMC	Holstein	20	0.75	25.6769
48	EBL103 blood	EBL103	EBL	Blood	PBMC	Unknown	150	0.61	25.7774
49	EBL106 blood	EBL106	EBL	Blood	PBMC	Mixed	38	0.56	25.1838
50	EBL107 blood	EBL107	EBL	Blood	PBMC	Japanese black	16	0.74	37.5062
51	EBL109 blood	EBL109	EBL	Blood	PBMC	Japanese black	11	0.81	17.3514
52	EBL112 blood	EBL112	EBL	Blood	PBMC	Holstein	78	0.64	14.5031
53	EBL113 blood	EBL113	EBL	Blood	WBC	Japanese black	103	0.67	35.5735
54	EBL114 blood	EBL114	EBL	Blood	WBC	Holstein	74	0.33	6.99003
55	EBL115 blood	EBL115	EBL	Blood	WBC	Holstein	106	0.22	9.84153
56	EBL118 blood	EBL118	EBL	Blood	WBC	Japanese black	81	0.99	6.89169
57	EBL119 blood	EBL119	EBL	Blood	WBC	Holstein	133	0.08	23.7668
58	EBL120 blood	EBL120	EBL	Blood	WBC	Japanese black	28	1	35.9707
59	EBL121 blood	EBL121	EBL	Blood	WBC	Japanese black	104	0.28	10.0569
60	EBL122 blood	EBL122	EBL	Blood	WBC	Japanese black	49	0.63	0.526149
61	EBL125 blood	EBL125	EBL	Blood	WBC	Holstein	48	0.88	42.14
62	EBL126 blood	EBL126	EBL	Blood	WBC	Japanese black	26	1	45.31
63	EBL127 blood	EBL127	EBL	Blood	WBC	Japanese black	67	0.59	33.9
64	EBL129 blood	EBL129	EBL	Blood	WBC	Japanese black	59	0.54	4.38
65	EBL131 blood	EBL131	EBL	Blood	WBC	Holstein	84	0.22	4.22
66	EBL132 blood	EBL132	EBL	Blood	WBC	Japanese black	76	1	27.14
67	EBL133 blood	EBL133	EBL	Blood	WBC	Holstein	81	0.38	11.6
68	EBL134 blood	EBL134	EBL	Blood	WBC	Holstein	76	0.98	7.53474
69	EBL135 blood	EBL135	EBL	Blood	WBC	Holstein	93	0.06	18.3813
70	EBL137 blood	EBL137	EBL	Blood	WBC	Holstein	85	0.1	12.2523
71	EBL138 blood	EBL138	EBL	Blood	WBC	Japanese black	49	0.18	7.69191
72	EBL139 blood	EBL139	EBL	Blood	WBC	Japanese black	78	0.17	13.3879
73	EBL140 blood	EBL140	EBL	Blood	WBC	Holstein	78	0.97	15.2133
74	EBL141 blood	EBL141	EBL	Blood	PBMC	Holstein	28	0.66	69.712
75	EBL142 blood	EBL142	EBL	Blood	PBMC	Unknown	68	0.98	32.1855
76	EBL144 blood	EBL144	EBL	Blood	PBMC	Japanese black	31	0.84	50.096
77	EBL153 blood	EBL153	EBL	Blood	PBMC	Japanese black	10	0.95	43.75
78	EBL162 blood	EBL162	EBL	Blood	PBMC	Japanese black	49	0.74	26.2484
79	EBL163 blood	EBL163	EBL	Blood	PBMC	Holstein	54	0.14	52.8986
80	EBL165 blood	EBL165	EBL	Blood	WBC	Holstein	130	0.34	25.5984
81	EBL166 blood	EBL166	EBL	Blood	WBC	Japanese black	127	1	3.99299
82	EBL167 blood	EBL167	EBL	Blood	WBC	Japanese black	85	0.61	11.2641
83	EBL168 blood	EBL168	EBL	Blood	WBC	Holstein	35	0.46	12.1553
84	EBL169 blood	EBL169	EBL	Blood	WBC	Holstein	90	0.72	40.7543
85	EBL170 blood	EBL170	EBL	Blood	WBC	Japanese black	83	0.7	8.74797
86	EBL171 blood	EBL171	EBL	Blood	WBC	Japanese black	121	0.7	50.625
87	EBL172 blood	EBL172	EBL	Blood	WBC	Japanese black	74	0.22	22.7619
88	EBL174 blood	EBL174	EBL	Blood	WBC	Japanese black	93	0.17	10.9792
89	EBL177 blood	EBL177	EBL	Blood	WBC	Holstein	98	0.77	44.1629
90	EBL178 blood	EBL178	EBL	Blood	WBC	Japanese black	27	0.87	15.5084
91	EBL182 blood	EBL182	EBL	Blood	WBC	Japanese black	25	0.48	279.568
92	EBL184 blood	EBL184	EBL	Blood	WBC	Holstein	93	0.11	15.188
93	EBL185 blood	EBL185	EBL	Blood	WBC	Japanese black	49	0.74	9.91443
94	EBL189 blood	EBL189	EBL	Blood	WBC	Japanese black	77	0.63	20.5421
95	EBL195 blood	EBL195	EBL	Blood	WBC	Japanese black	151	0.53	9.33208
96	EBL196 blood	EBL196	EBL	Blood	WBC	Japanese black	58	1	26.8689
97	EBL197 blood	EBL197	EBL	Blood	WBC	Holstein	44	0.44	44.905
98	EBL198 blood	EBL198	EBL	Blood	WBC	Japanese black	112	0.09	16.1875
99	EBL199 blood	EBL199	EBL	Blood	WBC	Japanese black	59	0.71	68.6316
100	EBL200 blood	EBL200	EBL	Blood	WBC	Holstein	99	0.63	37.2539
101	EBL201 blood	EBL201	EBL	Blood	WBC	Holstein	66	0.2	11.8113
102	EBL001 tumor (L)	EBL001	EBL	Lymphoid	LN	Japanese black	31	0.73	89.9598
103	EBL002 tumor (L)	EBL002	EBL	Lymphoid	LN	Holstein	34	1	60.3724
104	EBL003 tumor (L)	EBL003	EBL	Lymphoid	LN	Japanese black	28	0.63	85.3659
105	EBL004 tumor (L)	EBL004	EBL	Lymphoid	LN	Japanese black	26	0.93	40.7798
106	EBL006 tumor (L)	EBL006	EBL	Lymphoid	LN	Japanese black	131	1	78.1184
107	EBL007 tumor (L)	EBL007	EBL	Lymphoid	LN	Japanese black	8	0.6	45.4067
108	EBL008 tumor (L)	EBL008	EBL	Lymphoid	LN	Holstein	19	0.96	22.7731
109	EBL010 tumor (L)	EBL010	EBL	Lymphoid	LN	Japanese black	108	0.89	133.241
110	EBL013 tumor (L)	EBL013	EBL	Lymphoid	LN	Japanese black	24	1	74.9091
111	EBL014 tumor (L)	EBL014	EBL	Lymphoid	LN	Japanese black	84	0.65	74.104
112	EBL015 tumor (L)	EBL015	EBL	Lymphoid	LN	Japanese black	2	1	67.8704
113	EBL017 tumor (L)	EBL017	EBL	Lymphoid	LN	Japanese black	65	0.73	81.7877
114	EBL020 tumor (L)	EBL020	EBL	Lymphoid	LN	Mixed	17	0.52	83.0097
115	EBL021 tumor (L)	EBL021	EBL	Lymphoid	LN	Mixed	13	1	26.6553
116	EBL023 tumor (L)	EBL023	EBL	Lymphoid	LN	Japanese black	26	0.68	63.3058
117	EBL025 tumor (L)	EBL025	EBL	Lymphoid	LN	Holstein	126	1	27.2454
118	EBL026 tumor (L)	EBL026	EBL	Lymphoid	LN	Holstein	55	0.89	65
119	EBL028 tumor (L)	EBL028	EBL	Lymphoid	LN	Mixed	3	0.57	80.3231
120	EBL030 tumor (L)	EBL030	EBL	Lymphoid	LN	Holstein	53	0.68	67.5637
121	EBL033 tumor (L)	EBL033	EBL	Lymphoid	LN	Holstein	101	0.57	42.9091
122	EBL034 tumor (L)	EBL034	EBL	Lymphoid	LN	Holstein	105	0.68	89.4231
123	EBL035 tumor (L)	EBL035	EBL	Lymphoid	LN	Holstein	81	0.67	4.99639
124	EBL038 tumor (L)	EBL038	EBL	Lymphoid	LN	Mixed	23	0.73	43.7859
125	EBL043 tumor (L)	EBL043	EBL	Lymphoid	LN	Mixed	35	0.66	63.5079
126	EBL047 tumor (L)	EBL047	EBL	Lymphoid	LN	Angus	189	1	48.7043
127	EBL049 tumor (L)	EBL049	EBL	Lymphoid	LN	Japanese black	57	0.56	27.5949
128	EBL051 tumor (L)	EBL051	EBL	Lymphoid	LN	Holstein	103	0.76	100.398
129	EBL053 tumor (L)	EBL053	EBL	Lymphoid	LN	Holstein	93	0.78	68.4746
130	EBL054 tumor (L)	EBL054	EBL	Lymphoid	LN	Holstein	82	0.65	70.6633
131	EBL056 tumor (L)	EBL056	EBL	Lymphoid	LN	Japanese black	1	1	34.0675
132	EBL057 tumor (L)	EBL057	EBL	Lymphoid	LN	Japanese black	115	0.81	59.3617
133	EBL058 tumor (L)	EBL058	EBL	Lymphoid	LN	Japanese black	27	0.64	107.013
134	EBL059 tumor (L)	EBL059	EBL	Lymphoid	LN	Japanese black	18	0.65	93.913
135	EBL060 tumor (L)	EBL060	EBL	Lymphoid	LN	Japanese black	4	1	16.2176
136	EBL062 tumor (L)	EBL062	EBL	Lymphoid	LN	Holstein	92	0.74	79.6198
137	EBL063 tumor (L)	EBL063	EBL	Lymphoid	LN	Japanese black	29	1	34.5731
138	EBL064 tumor (L)	EBL064	EBL	Lymphoid	LN	Holstein	4	0.99	57.0946
139	EBL066 tumor (L)	EBL066	EBL	Lymphoid	LN	Japanese black	31	0.66	72.4921
140	EBL068 tumor (L)	EBL068	EBL	Lymphoid	LN	Holstein	66	0.71	57.0629
141	EBL069 tumor (L)	EBL069	EBL	Lymphoid	LN	Japanese black	29	1	44.2444
142	EBL070 tumor (L)	EBL070	EBL	Lymphoid	LN	Japanese black	29	1	36.8088
143	EBL072 tumor (L)	EBL072	EBL	Lymphoid	LN	Japanese black	84	0.9	20.3854
144	EBL074 tumor (L)	EBL074	EBL	Lymphoid	LN	Unknown	Unknown	0.53	115.855
145	EBL075 tumor (L)	EBL075	EBL	Lymphoid	LN	Japanese black	30	0.74	59.0631
146	EBL078 tumor (L)	EBL078	EBL	Lymphoid	LN	Holstein	44	0.84	54.9956
147	EBL081 tumor (L)	EBL081	EBL	Lymphoid	LN	Holstein	22	1	31.8235
148	EBL084 tumor (L)	EBL084	EBL	Lymphoid	LN	Holstein	15	0.58	147.208
149	EBL086 tumor (L)	EBL086	EBL	Lymphoid	LN	Japanese black	151	0.89	20.642
150	EBL089 tumor (L)	EBL089	EBL	Lymphoid	LN	Mixed	25	0.89	147.826
151	EBL091 tumor (L)	EBL091	EBL	Lymphoid	LN	Holstein	64	0.99	49.0942
152	EBL094 tumor (L)	EBL094	EBL	Lymphoid	LN	Mixed	8	1	30.6736
153	EBL095 tumor (L)	EBL095	EBL	Lymphoid	LN	Holstein	27	1	54.4735
154	EBL097 tumor (L)	EBL097	EBL	Lymphoid	LN	Mixed	21	0.98	0.0392899
155	EBL100 tumor (L)	EBL100	EBL	Lymphoid	LN	Mixed	26	0.63	177.489
156	EBL103 tumor (L)	EBL103	EBL	Lymphoid	LN	Unknown	150	0.74	74.4762
157	EBL104 tumor (L)	EBL104	EBL	Lymphoid	LN	Mixed	21	0.52	66.3113
158	EBL105 tumor (L)	EBL105	EBL	Lymphoid	LN	Japanese black	150	0.85	35.6136
159	EBL109 tumor (L)	EBL109	EBL	Lymphoid	LN	Japanese black	11	1	39.5248
160	EBL118 tumor (L)	EBL118	EBL	Lymphoid	LN	Japanese black	81	1	23.2555
161	EBL119 tumor (L)	EBL119	EBL	Lymphoid	LN	Holstein	133	0.74	34.2792
162	EBL120 tumor (L)	EBL120	EBL	Lymphoid	LN	Japanese black	28	1	59.9174
163	EBL124 tumor (L)	EBL124	EBL	Lymphoid	LN	Holstein	51	1	78.64
164	EBL125 tumor (L)	EBL125	EBL	Lymphoid	LN	Holstein	48	0.93	47.29
165	EBL126 tumor (L)	EBL126	EBL	Lymphoid	LN	Japanese black	26	1	44.01
166	EBL127 tumor (L)	EBL127	EBL	Lymphoid	LN	Japanese black	67	0.55	95.04
167	EBL129 tumor (L)	EBL129	EBL	Lymphoid	LN	Japanese black	59	0.65	86.88
168	EBL130 tumor (L)	EBL130	EBL	Lymphoid	LN	Japanese black	92	0.86	38.31
169	EBL131 tumor (L)	EBL131	EBL	Lymphoid	LN	Holstein	84	0.57	100.93
170	EBL132 tumor (L)	EBL132	EBL	Lymphoid	LN	Japanese black	76	1	53.47
171	EBL133 tumor (L)	EBL133	EBL	Lymphoid	LN	Holstein	81	1	122.283
172	EBL134 tumor (L)	EBL134	EBL	Lymphoid	LN	Holstein	76	0.99	25.8082
173	EBL136 tumor (L)	EBL136	EBL	Lymphoid	LN	Holstein	42	1	49.4872
174	EBL137 tumor (L)	EBL137	EBL	Lymphoid	LN	Holstein	85	0.73	22.2162
175	EBL138 tumor (L)	EBL138	EBL	Lymphoid	LN	Japanese black	49	0.62	23.3434
176	EBL139 tumor (L)	EBL139	EBL	Lymphoid	LN	Japanese black	78	1	66.3008
177	EBL140 tumor (L)	EBL140	EBL	Lymphoid	LN	Holstein	78	1	29.9301
178	EBL141 tumor (L)	EBL141	EBL	Lymphoid	LN	Holstein	28	0.69	56.5714
179	EBL144 tumor (L)	EBL144	EBL	Lymphoid	LN	Japanese black	31	0.89	23.2078
180	EBL146 tumor (L)	EBL146	EBL	Lymphoid	Thymus	Japanese black	60-72	0.95	53.8552
181	EBL147 tumor (L)	EBL147	EBL	Lymphoid	LN	Japanese black	96-108	0.95	55.7103
182	EBL153 tumor (L)	EBL153	EBL	Lymphoid	LN	Japanese black	10	0.98	22.8201
183	EBL155 tumor (L)	EBL155	EBL	Lymphoid	LN	Mixed	27	0.69	57.0295
184	EBL162 tumor (L)	EBL162	EBL	Lymphoid	LN	Japanese black	49	0.65	103.32
185	EBL163 tumor (L)	EBL163	EBL	Lymphoid	LN	Holstein	54	0.56	253.682
186	EBL165 tumor (L)	EBL165	EBL	Lymphoid	LN	Holstein	130	1	69.7495
187	EBL167 tumor (L)	EBL167	EBL	Lymphoid	LN	Japanese black	85	0.81	24.5395
188	EBL169 tumor (L)	EBL169	EBL	Lymphoid	LN	Holstein	90	0.86	99.3492
189	EBL173 tumor (L)	EBL173	EBL	Lymphoid	LN	Holstein	23	0.55	145.119
190	EBL179 tumor (L)	EBL179	EBL	Lymphoid	LN	Holstein	90	0.96	51.66
191	EBL186 tumor (L)	EBL186	EBL	Lymphoid	LN	Japanese black	164	0.77	63.1674
192	EBL187 tumor (L)	EBL187	EBL	Lymphoid	LN	Japanese black	25	0.74	22.9466
193	EBL189 tumor (L)	EBL189	EBL	Lymphoid	LN	Japanese black	77	0.73	110.859
194	EBL199 tumor (L)	EBL199	EBL	Lymphoid	LN	Japanese black	59	0.71	60.7547
195	EBL005 tumor (NL)	EBL005	EBL	Non-lymphoid	Greater omentum mass	Holstein	33	0.83	116.548
196	EBL009 tumor (NL)	EBL009	EBL	Non-lymphoid	Heart mass	Japanese black	14	0.9	65.3928
197	EBL011 tumor (NL)	EBL011	EBL	Non-lymphoid	Heart mass	Holstein	113	0.6	124.649
198	EBL012 tumor (NL)	EBL012	EBL	Non-lymphoid	Kidney mass	Holstein	36	0.99	55.1059
199	EBL016 tumor (NL)	EBL016	EBL	Non-lymphoid	Abomasum mass	Holstein	129	0.99	57.037
200	EBL018 tumor (NL)	EBL018	EBL	Non-lymphoid	Small intestine mass	Holstein	124	0.71	84.3478
201	EBL022 tumor (NL)	EBL022	EBL	Non-lymphoid	Abomasum mass	Japanese black	137	0.87	157.931
202	EBL024 tumor (NL)	EBL024	EBL	Non-lymphoid	Diaphragm mass	Japanese black	17	0.82	65.9004
203	EBL027 tumor (NL)	EBL027	EBL	Non-lymphoid	Omasum mass	Japanese black	84-96	0.62	36.0694
204	EBL032 tumor (NL)	EBL032	EBL	Non-lymphoid	Heart mass	Japanese black	62	0.7	40.4459
205	EBL041 tumor (NL)	EBL041	EBL	Non-lymphoid	Heart mass	Mixed	23	0.56	119.877
206	EBL044 tumor (NL)	EBL044	EBL	Non-lymphoid	Uterus mass	Mixed	74	0.77	122.654
207	EBL045 tumor (NL)	EBL045	EBL	Non-lymphoid	Heart mass	Holstein	71	0.62	104.323
208	EBL046 tumor (NL)	EBL046	EBL	Non-lymphoid	Uterus mass	Japanese black	51	1	48.8442
209	EBL048 tumor (NL)	EBL048	EBL	Non-lymphoid	Heart mass	Holstein	44	0.66	55.2475
210	EBL049 tumor (NL)	EBL049	EBL	Non-lymphoid	Heart mass	Japanese black	57	0.68	88.5581
211	EBL052 tumor (NL)	EBL052	EBL	Non-lymphoid	Heart mass	Japanese black	75	1	74.3961
212	EBL053 tumor (NL)	EBL053	EBL	Non-lymphoid	Kidney mass	Holstein	93	0.77	86.7738
213	EBL061 tumor (NL)	EBL061	EBL	Non-lymphoid	Rectum mass	Japanese black	63	0.93	60.3205
214	EBL065 tumor (NL)	EBL065	EBL	Non-lymphoid	Uterus mass	Mixed	27	0.52	94.0727
215	EBL083 tumor (NL)	EBL083	EBL	Non-lymphoid	Stomach mass	Holstein	65	0.65	102.326
216	EBL085 tumor (NL)	EBL085	EBL	Non-lymphoid	Heart mass	Japanese black	25	0.74	84.8485
217	EBL087 tumor (NL)	EBL087	EBL	Non-lymphoid	Heart mass	Japanese black	128	0.6	62.6984
218	EBL088 tumor (NL)	EBL088	EBL	Non-lymphoid	Uterus mass	Holstein	101	1	40.131
219	EBL090 tumor (NL)	EBL090	EBL	Non-lymphoid	Heart mass	Japanese black	72-84	1	70.8292
220	EBL092 tumor (NL)	EBL092	EBL	Non-lymphoid	Diaphragm mass	Holstein	72	0.92	35.3896
221	EBL093 tumor (NL)	EBL093	EBL	Non-lymphoid	Heart mass	Mixed	18	0.92	81.1331
222	EBL096 tumor (NL)	EBL096	EBL	Non-lymphoid	Heart mass	Japanese black	63	1	40.8307
223	EBL098 tumor (NL)	EBL098	EBL	Non-lymphoid	Mesentery mass	Holstein	22	0.79	95.2632
224	EBL099 tumor (NL)	EBL099	EBL	Non-lymphoid	Heart mass	Holstein	20	0.7	51.0067
225	EBL102 tumor (NL)	EBL102	EBL	Non-lymphoid	Small intestine mass	Holstein	96	0.51	102.974
226	EBL104 tumor (NL)	EBL104	EBL	Non-lymphoid	Heart mass	Mixed	21	0.43	81.2698
227	EBL106 tumor (NL)	EBL106	EBL	Non-lymphoid	Heart mass	Mixed	38	0.65	32.7577
228	EBL107 tumor (NL)	EBL107	EBL	Non-lymphoid	Heart mass	Japanese black	16	0.65	45.5005
229	EBL108 tumor (NL)	EBL108	EBL	Non-lymphoid	Uterus mass	Holstein	102	0.73	45.9276
230	EBL110 tumor (NL)	EBL110	EBL	Non-lymphoid	Heart mass	Holstein	36	0.88	121.519
231	EBL112 tumor (NL)	EBL112	EBL	Non-lymphoid	Heart mass	Holstein	78	0.47	55.3046
232	EBL113 tumor (NL)	EBL113	EBL	Non-lymphoid	Heart mass	Japanese black	103	0.69	88.3488
233	EBL114 tumor (NL)	EBL114	EBL	Non-lymphoid	Heart mass	Holstein	74	1	52.8968
234	EBL115 tumor (NL)	EBL115	EBL	Non-lymphoid	Heart mass	Holstein	106	0.51	131.419
235	EBL118 tumor (NL)	EBL118	EBL	Non-lymphoid	Heart mass	Japanese black	81	1	35.7043
236	EBL119 tumor (NL)	EBL119	EBL	Non-lymphoid	Heart mass	Holstein	133	0.82	57.565
237	EBL121 tumor (NL)	EBL121	EBL	Non-lymphoid	Uterus mass	Japanese black	104	0.78	94.6978
238	EBL122 tumor (NL)	EBL122	EBL	Non-lymphoid	Kidney mass	Japanese black	49	0.73	52.93
239	EBL128 tumor (NL)	EBL128	EBL	Non-lymphoid	Abomasum mass	Japanese black	82	0.78	163.963
240	EBL134 tumor (NL)	EBL134	EBL	Non-lymphoid	Heart mass	Holstein	76	1	47.9254
241	EBL135 tumor (NL)	EBL135	EBL	Non-lymphoid	Diaphragm mass	Holstein	93	0.68	95.0877
242	EBL136 tumor (NL)	EBL136	EBL	Non-lymphoid	Heart mass	Holstein	42	1	52.7692
243	EBL137 tumor (NL)	EBL137	EBL	Non-lymphoid	Heart mass	Holstein	85	0.73	94.9107
244	EBL138 tumor (NL)	EBL138	EBL	Non-lymphoid	Heart mass	Japanese black	49	0.66	68.0151
245	EBL139 tumor (NL)	EBL139	EBL	Non-lymphoid	Abomasum mass	Japanese black	78	1	32.8051
246	EBL143 tumor (NL)	EBL143	EBL	Non-lymphoid	Kidney mass	Japanese black	164	0.91	84.5201
247	EBL148 tumor (NL)	EBL148	EBL	Non-lymphoid	Orbit mass	Holstein	68	0.68	100.583
248	EBL149 tumor (NL)	EBL149	EBL	Non-lymphoid	Heart mass	Holstein	55	1	33.1535
249	EBL150 tumor (NL)	EBL150	EBL	Non-lymphoid	Heart mass	Holstein	46	0.87	52.9555
250	EBL152 tumor (NL)	EBL152	EBL	Non-lymphoid	Heart mass	Japanese black	24	0.88	37.1717
251	EBL154 tumor (NL)	EBL154	EBL	Non-lymphoid	Heart mass	Holstein	74	1	52.859
252	EBL156 tumor (NL)	EBL156	EBL	Non-lymphoid	Heart mass	Mixed	24	0.63	93.1229
253	EBL168 tumor (NL)	EBL168	EBL	Non-lymphoid	Uterus mass	Holstein	35	1	62.2967
254	EBL170 tumor (NL)	EBL170	EBL	Non-lymphoid	Abomasum mass	Japanese black	83	0.66	39.4751
255	EBL171 tumor (NL)	EBL171	EBL	Non-lymphoid	Heart mass	Japanese black	121	0.7	111.257
256	EBL172 tumor (NL)	EBL172	EBL	Non-lymphoid	Heart mass	Japanese black	74	0.35	107.857
257	EBL174 tumor (NL)	EBL174	EBL	Non-lymphoid	Kidney mass	Japanese black	93	1	37.4702
258	EBL175 tumor (NL)	EBL175	EBL	Non-lymphoid	Abomasum mass	Japanese black	140	1	48.0363
259	EBL177 tumor (NL)	EBL177	EBL	Non-lymphoid	Heart mass	Holstein	98	0.77	78.7816
260	EBL178 tumor (NL)	EBL178	EBL	Non-lymphoid	Uterus mass	Japanese black	27	1	46.6984
261	EBL181 tumor (NL)	EBL181	EBL	Non-lymphoid	Kidney mass	Holstein	64	0.71	2.04
262	EBL182 tumor (NL)	EBL182	EBL	Non-lymphoid	Heart mass	Japanese black	25	0.44	178.947
263	EBL183 tumor (NL)	EBL183	EBL	Non-lymphoid	Thigh muscle mass	Holstein	101	0.97	56.5014
264	EBL184 tumor (NL)	EBL184	EBL	Non-lymphoid	Heart mass	Holstein	93	1	37.7011
265	EBL185 tumor (NL)	EBL185	EBL	Non-lymphoid	Uterus mass	Japanese black	49	1	20.9479
266	EBL195 tumor (NL)	EBL195	EBL	Non-lymphoid	Heart mass	Japanese black	151	1	71.2121
267	EBL196 tumor (NL)	EBL196	EBL	Non-lymphoid	Omasum mass	Japanese black	58	1	47.7927
268	EBL198 tumor (NL)	EBL198	EBL	Non-lymphoid	Rumen mass	Japanese black	112	0.74	81.7021
269	EBL200 tumor (NL)	EBL200	EBL	Non-lymphoid	Heart mass	Holstein	99	0.56	76.5625
270	EBL201 tumor (NL)	EBL201	EBL	Non-lymphoid	Heart mass	Holstein	66	0.73	31.5767

## Sheet: Table S5
Supplemental Table 5. Clinical profile of non-EBL cattle.
No.	Sample name	Animal ID	Stage	Sample type	Breed	Age (month old)	Cv	BLV pol (copy/100 cells)
1	AL001 blood	AL001	AL	PBMC	Holstein	18	0.08	10.7274
2	AL002 blood	AL002	AL	PBMC	Holstein	13	0.09	3.67849
3	AL003 blood	AL003	AL	PBMC	Holstein	19	0.13	7.85291
4	AL004 blood	AL004	AL	PBMC	Holstein	15	0.21	2.61745
5	AL005 blood	AL005	AL	PBMC	Holstein	109	0.06	17.6975
6	AL006 blood	AL006	AL	PBMC	Holstein	77	0.1	24.2065
7	AL007 blood	AL007	AL	WBC	Mixed	114	0.1	17.7612
8	AL008 blood	AL008	AL	WBC	Mixed	91	0.09	12.8373
9	AL009 blood	AL009	AL	WBC	Mixed	91	0.07	22.4814
10	AL010 blood	AL010	AL	WBC	Japanese black	129	0.11	2.03069
11	AL011 blood	AL011	AL	WBC	Japanese black	130	0.12	3.37124
12	AL014 blood	AL014	AL	WBC	Holstein	Unknown	0.08	3.80669
13	AL016 blood	AL016	AL	WBC	Japanese black	Unknown	0.09	4.80983
14	AL017 blood	AL017	AL	WBC	Mixed	105	0.11	18.8088
15	AL018 blood	AL018	AL	PBMC	Holstein	60	0.07	32.7145
16	AL019 blood	AL019	AL	PBMC	Holstein	76	0.08	47.5204
17	AL021 blood	AL021	AL	PBMC	Holstein	Unknown	0.14	6.10728
18	AL022 blood	AL022	AL	PBMC	Holstein	Unknown	0.08	2.01604
19	AL024 blood	AL024	AL	PBMC	Holstein	Unknown	0.11	7.74603
20	AL025 blood	AL025	AL	PBMC	Holstein	Unknown	0.09	27.6744
21	AL026 blood	AL026	AL	PBMC	Holstein	Unknown	0.12	40.3465
22	AL027 blood	AL027	AL	WBC	Holstein	69	0.19	3.85185
23	AL028 blood	AL028	AL	WBC	Holstein	73	0.1	1.42779
24	AL029 blood	AL029	AL	WBC	Holstein	85	0.11	16.952
25	AL030 blood	AL030	AL	WBC	Holstein	81	0.15	1.84348
26	AL031 blood	AL031	AL	WBC	Holstein	51	0.6	27.7468
27	AL032 blood	AL032	AL	WBC	Holstein	6	0.13	4.31076
28	AL033 blood	AL033	AL	WBC	Holstein	5	0.1	9.41481
29	AL034 blood	AL034	AL	WBC	Holstein	73	0.06	16.2062
30	AL035 blood	AL035	AL	WBC	Holstein	67	0.09	23.6364
31	AL036 blood	AL036	AL	WBC	Holstein	43	0.07	19.8208
32	AL037 blood	AL037	AL	WBC	Holstein	64	0.07	20.8
33	AL038 blood	AL038	AL	WBC	Holstein	68	0.06	5.65877
34	AL039 blood	AL039	AL	WBC	Holstein	46	0.1	1.88722
35	AL040 blood	AL040	AL	WBC	Brown Swiss	26	0.19	14.6179
36	AL041 blood	AL041	AL	WBC	Holstein	54	0.19	11.3599
37	AL042 blood	AL042	AL	WBC	Holstein	65	0.07	5.2636
38	AL043 blood	AL043	AL	WBC	Holstein	62	0.07	32.9091
39	AL044 blood	AL044	AL	WBC	Holstein	54	0.07	31.2217
40	AL045 blood	AL045	AL	WBC	Holstein	42	0.11	4.58065
41	AL046 blood	AL046	AL	WBC	Holstein	80	0.13	28.2171
42	AL047 blood	AL047	AL	WBC	Holstein	73	0.1	16.1391
43	AL051 blood	AL051	AL	WBC	Japanese black	28	0.1	57.7114
44	AL054 blood	AL054	AL	WBC	Japanese black	14	0.07	2.21561
45	AL055 blood	AL055	AL	WBC	Mixed	14	0.09	30.3053
46	AL057 blood	AL057	AL	WBC	Mixed	14	0.1	8.62462
47	AL060 blood	AL060	AL	WBC	Mixed	14	0.18	15.8239
48	AL061 blood	AL061	AL	WBC	Japanese black	14	0.27	25.1987
49	AL068 blood	AL068	AL	WBC	Japanese black	13	0.06	5.01901
50	AL074 blood	AL074	AL	WBC	Japanese black	13	0.11	6.69403
51	AL076 blood	AL076	AL	WBC	Mixed	13	0.07	31.4035
52	AL077 blood	AL077	AL	WBC	Mixed	13	0.08	25.9677
53	AL078 blood	AL078	AL	WBC	Mixed	13	0.09	29.6689
54	AL079 blood	AL079	AL	WBC	Mixed	13	0.12	29.2016
55	AL080 blood	AL080	AL	WBC	Mixed	13	0.08	28.1947
56	AL082 blood	AL082	AL	WBC	Mixed	13	0.1	28.5417
57	AL083 blood	AL083	AL	WBC	Mixed	13	0.08	22.3256
58	AL084 blood	AL084	AL	WBC	Mixed	13	0.07	30.3004
59	AL086 blood	AL086	AL	WBC	Mixed	13	0.08	32.9954
60	AL087 blood	AL087	AL	WBC	Japanese black	13	0.4	8.00676
61	AL088 blood	AL088	AL	WBC	Mixed	13	0.06	21.1637
62	AL089 blood	AL089	AL	WBC	Japanese black	13	0.08	37.1926
63	AL091 blood	AL091	AL	WBC	Mixed	13	0.04	16.0148
64	AL092 blood	AL092	AL	WBC	Japanese black	13	0.07	29.4029
65	AL093 blood	AL093	AL	PBMC	Holstein	Unknown	0.07	32.4675
66	AL094 blood	AL094	AL	PBMC	Holstein	Unknown	0.1	44.0125
67	AL095 blood	AL095	AL	PBMC	Holstein	23	0.08	9.55761
68	AL096 blood	AL096	AL	PBMC	Holstein	27	0.29	17.1065
69	AL097 blood	AL097	AL	PBMC	Holstein	23	0.13	4.48598
70	AL098 blood	AL098	AL	PBMC	Holstein	27	0.14	19.2662
71	AL099 blood	AL099	AL	PBMC	Holstein	27	0.08	9.86147
72	AL100 blood	AL100	AL	PBMC	Holstein	36	0.08	13.9733
73	AL102 blood	AL102	AL	PBMC	Holstein	24	0.09	19.6621
74	AL103 blood	AL103	AL	PBMC	Holstein	24	0.08	22.5258
75	AL104 blood	AL104	AL	PBMC	Holstein	48	0.08	23.6047
76	AL105 blood	AL105	AL	PBMC	Holstein	48	0.08	24.0987
77	AL106 blood	AL106	AL	PBMC	Holstein	22	0.11	1.80214
78	AL107 blood	AL107	AL	PBMC	Holstein	22	0.1	1.32677
79	AL108 blood	AL108	AL	PBMC	Holstein	22	0.12	2.02576
80	AL109 blood	AL109	AL	PBMC	Holstein	24	0.11	5.96254
81	AL110 blood	AL110	AL	PBMC	Holstein	Unknown	0.07	30.1205
82	AL111 blood	AL111	AL	PBMC	Holstein	23	0.08	12.4876
83	AL112 blood	AL112	AL	PBMC	Holstein	40	0.15	10.866
84	AL113 blood	AL113	AL	PBMC	Holstein	37	0.16	0.332179
85	AL114 blood	AL114	AL	PBMC	Holstein	22	0.15	4.4
86	AL115 blood	AL115	AL	PBMC	Holstein	30	0.08	12.2279
87	AL116 blood	AL116	AL	WBC	Holstein	57	0.1	12.3198
88	AL117 blood	AL117	AL	WBC	Holstein	38	0.13	8.56292
89	AL118 blood	AL118	AL	WBC	Holstein	39	0.08	26.1811
90	AL119 blood	AL119	AL	WBC	Holstein	90	0.08	27.2214
91	AL120 blood	AL120	AL	WBC	Holstein	90	0.09	15.8196
92	AL121 blood	AL121	AL	WBC	Holstein	88	0.1	6.58142
93	AL122 blood	AL122	AL	WBC	Holstein	43	0.1	54.0599
94	AL123 blood	AL123	AL	WBC	Holstein	85	0.08	5.68224
95	AL124 blood	AL124	AL	WBC	Holstein	80	0.11	5.54545
96	AL125 blood	AL125	AL	WBC	Holstein	94	0.07	10.8299
97	AL126 blood	AL126	AL	WBC	Holstein	3	0.06	5.12432
98	AL127 blood	AL127	AL	WBC	Holstein	58	0.1	6.02124
99	AL128 blood	AL128	AL	WBC	Holstein	42	0.09	14.8122
100	AL129 blood	AL129	AL	WBC	Holstein	43	0.12	4.42849
101	AL131 blood	AL131	AL	WBC	Holstein	65	0.08	18.0448
102	AL133 blood	AL133	AL	WBC	Holstein	37	0.08	5.34545
103	AL134 blood	AL134	AL	WBC	Holstein	51	0.09	16.692
104	AL135 blood	AL135	AL	WBC	Holstein	Unknown	0.07	14.6
105	AL136 blood	AL136	AL	WBC	Holstein	47	0.07	26.7194
106	AL137 blood	AL137	AL	PBMC	Holstein	Unknown	0.12	2.49521
107	AL138 blood	AL138	AL	WBC	Holstein	Unknown	0.11	5.13181
108	PL001 blood	PL001	PL	PBMC	Holstein	19	0.43	69.654
109	PL002 blood	PL002	PL	PBMC	Holstein	17	0.06	33.2089
110	PL003 blood	PL003	PL	PBMC	Holstein	17	0.13	50.8612
111	PL004 blood	PL004	PL	PBMC	Holstein	15	0.1	4.58109
112	PL005 blood	PL005	PL	PBMC	Holstein	62	0.12	45.7641
113	PL006 blood	PL006	PL	PBMC	Holstein	58	0.06	38.1649
114	PL007 blood	PL007	PL	PBMC	Holstein	101	0.08	51.2912
115	PL008 blood	PL008	PL	PBMC	Holstein	87	0.05	27.8676
116	PL009 blood	PL009	PL	PBMC	Holstein	64	0.07	32.4706
117	PL010 blood	PL010	PL	PBMC	Holstein	74	0.08	41.178
118	PL011 blood	PL011	PL	PBMC	Holstein	30	0.1	31.924
119	PL012 blood	PL012	PL	WBC	Japanese black	77	0.08	12.7217
120	PL014 blood	PL014	PL	PBMC	Holstein	Unknown	0.1	21.8584
121	PL015 blood	PL015	PL	PBMC	Holstein	Unknown	0.11	40.2667
122	PL017 blood	PL017	PL	PBMC	Holstein	Unknown	0.08	49.1845
123	PL018 blood	PL018	PL	PBMC	Holstein	Unknown	0.1	48.1986
124	PL019 blood	PL019	PL	PBMC	Holstein	Unknown	0.09	47.0175
125	PL020 blood	PL020	PL	PBMC	Holstein	Unknown	0.08	3.90431
126	PL021 blood	PL021	PL	PBMC	Holstein	Unknown	0.11	37.5281
127	PL023 blood	PL023	PL	WBC	Holstein	52	0.09	34.0484
128	PL024 blood	PL024	PL	WBC	Holstein	29	0.08	22.7468
129	PL025 blood	PL025	PL	WBC	Holstein	36	0.07	17.5657
130	PL026 blood	PL026	PL	WBC	Holstein	73	0.07	35.8457
131	PL027 blood	PL027	PL	WBC	Holstein	76	0.08	42.7425
132	PL028 blood	PL028	PL	WBC	Holstein	51	0.09	38.2379
133	PL029 blood	PL029	PL	WBC	Holstein	27	0.11	32.729
134	PL030 blood	PL030	PL	WBC	Holstein	28	0.09	38.4615
135	PL031 blood	PL031	PL	WBC	Holstein	25	0.08	37.2125
136	PL032 blood	PL032	PL	WBC	Holstein	81	0.05	42.6724
137	PL033 blood	PL033	PL	WBC	Holstein	65	0.07	33.3333
138	PL034 blood	PL034	PL	WBC	Holstein	64	0.1	28.4305
139	PL035 blood	PL035	PL	WBC	Holstein	70	0.12	39.8113
140	PL036 blood	PL036	PL	WBC	Holstein	75	0.09	46.3946
141	PL037 blood	PL037	PL	WBC	Holstein	105	0.06	54.1627
142	PL038 blood	PL038	PL	WBC	Holstein	57	0.07	30
143	PL040 blood	PL040	PL	WBC	Japanese black	14	0.07	26.7281
144	PL042 blood	PL042	PL	WBC	Mixed	14	0.09	40.4437
145	PL043 blood	PL043	PL	WBC	Mixed	14	0.09	31.9921
146	PL044 blood	PL044	PL	WBC	Mixed	14	0.08	32.8767
147	PL047 blood	PL047	PL	WBC	Japanese black	14	0.08	32.7869
148	PL049 blood	PL049	PL	WBC	Mixed	14	0.13	40.3168
149	PL051 blood	PL051	PL	WBC	Japanese black	13	0.2	33.8326
150	PL054 blood	PL054	PL	WBC	Mixed	12	0.07	26.2237
151	PL056 blood	PL056	PL	WBC	Japanese black	12	0.11	35.0204
152	PL057 blood	PL057	PL	WBC	Japanese black	12	0.13	40.9018
153	PL058 blood	PL058	PL	PBMC	Holstein	Unknown	0.12	43.069
154	PL059 blood	PL059	PL	PBMC	Holstein	Unknown	0.08	34.8066
155	PL060 blood	PL060	PL	PBMC	Holstein	Unknown	0.09	50.3589
156	PL061 blood	PL061	PL	PBMC	Holstein	Unknown	0.06	47.0588
157	PL062 blood	PL062	PL	PBMC	Holstein	24	0.16	6.0182
158	PL064 blood	PL064	PL	PBMC	Holstein	37	0.08	19.2919
159	PL065 blood	PL065	PL	PBMC	Holstein	25	0.1	29.8317
160	PL066 blood	PL066	PL	PBMC	Holstein	50	0.08	32.1537
161	PL067 blood	PL067	PL	PBMC	Holstein	47	0.05	51.4961
162	PL068 blood	PL068	PL	PBMC	Holstein	36	0.08	14.9693
163	PL069 blood	PL069	PL	PBMC	Holstein	35	0.09	40.1581
164	PL070 blood	PL070	PL	PBMC	Holstein	27	0.05	15.9694
165	PL071 blood	PL071	PL	PBMC	Holstein	22	0.08	35.1424
166	PL072 blood	PL072	PL	PBMC	Holstein	50	0.08	16.9156
167	PL073 blood	PL073	PL	PBMC	Holstein	51	0.06	25.8624
168	PL074 blood	PL074	PL	PBMC	Holstein	36	0.08	12.254
169	PL075 blood	PL075	PL	PBMC	Holstein	52	0.1	21.676
170	PL076 blood	PL076	PL	PBMC	Holstein	38	0.09	37.8743
171	PL077 blood	PL077	PL	PBMC	Holstein	35	0.22	28.475
172	PL078 blood	PL078	PL	PBMC	Holstein	45	0.11	21.078
173	PL079 blood	PL079	PL	PBMC	Holstein	23	0.08	35.2829
174	PL080 blood	PL080	PL	WBC	Holstein	43	0.09	44.579
175	PL081 blood	PL081	PL	WBC	Holstein	76	0.06	80.4245
176	PL082 blood	PL082	PL	WBC	Shorthorn	77	0.1	36.1329
177	PL083 blood	PL083	PL	WBC	Holstein	43	0.07	47.2393
178	PL084 blood	PL084	PL	WBC	Holstein	42	0.07	22.5439
179	PL085 blood	PL085	PL	WBC	Holstein	54	0.05	45.0899
180	PL086 blood	PL086	PL	WBC	Holstein	43	0.07	136.757
181	PL087 blood	PL087	PL	WBC	Holstein	80	0.06	12.0203
182	PL088 blood	PL088	PL	WBC	Holstein	66	0.14	64.0999
183	PL089 blood	PL089	PL	WBC	Holstein	79	0.08	38.7548
184	PL090 blood	PL090	PL	WBC	Holstein	76	0.09	45
185	PL091 blood	PL091	PL	WBC	Holstein	Unknown	0.35	6.4
186	PL093 blood	PL093	PL	WBC	Holstein	Unknown	0.1	29.5812

## Sheet: Table S6
Supplemental Table 6. Clinical profile of BLV-challenged sheep.
Animal ID	Breed	Age (month old)	Sample type	Week post inoculation	Disease status	Cv	BLV tax (copy/10 ng DNA)
#14	Corriedale	3	Blood (WBC)	0	Before challenge	NT	0
			Blood (WBC)	1		NT	0.7
			Blood (WBC)	2		0.15	105.3
			Blood (WBC)	3		NT	50
			Blood (WBC)	4		NT	27.2
			Blood (WBC)	5		NT	11.9
			Blood (WBC)	6		NT	32.2
			Blood (WBC)	7		NT	38.1
			Blood (WBC)	8		NT	18.7
			Blood (WBC)	12		NT	22.4
			Blood (WBC)	14		NT	23.6
			Blood (WBC)	16		0.07	21.3
			Blood (WBC)	28		NT	73.1
			Blood (WBC)	32		NT	98.6
			Blood (WBC)	36		NT	254.9
			Blood (WBC)	40		NT	640
			Blood (WBC)	41	Lymphoma	0.82	512.8
			Tumor	41	Lymphoma	1	NT
#24	Suffolk	3	Blood (WBC)	0	Before challenge	NT	0
			Blood (WBC)	1		NT	6.2
			Blood (WBC)	2		0.09	117.5
			Blood (WBC)	3		NT	76.5
			Blood (WBC)	20		0.12	44.2
			Blood (WBC)	40		NT	75.6
			Blood (WBC)	44		NT	70.9
			Blood (WBC)	48		0.12	120.8
			Blood (WBC)	52		NT	167.3
			Blood (WBC)	56		NT	165.1
			Blood (WBC)	60		NT	209.2
			Blood (WBC)	64		NT	292
			Blood (WBC)	68		NT	406.6
			Blood (WBC)	72		NT	529.6
			Blood (WBC)	76		1	452.5
			Blood (WBC)	80		NT	454.3
			Blood (WBC)	84		NT	446.1
			Blood (WBC)	88		NT	501.5
			Blood (WBC)	92		NT	636.9
			Blood (WBC)	96	Lymphoma	1	2036.8
			Blood (WBC)	100	Lymphoma	NT	2131.7
#93	Corriedale	3	Blood (WBC)	0	Before challenge	NT	0
			Blood (WBC)	1		NT	61
			Blood (WBC)	2		0.07	122.3
			Blood (WBC)	3		NT	37.1
			Blood (WBC)	4		NT	32.4
			Blood (WBC)	5		NT	23.2
			Blood (WBC)	6		NT	20
			Blood (WBC)	7		NT	16
			Blood (WBC)	8		NT	12.4
			Blood (WBC)	12		NT	13.9
			Blood (WBC)	16		NT	14.5
			Blood (WBC)	20		NT	10.2
			Blood (WBC)	24		NT	19.8
			Blood (WBC)	28		NT	18.8
			Blood (WBC)	32		NT	17.8
			Blood (WBC)	36		NT	30.1
			Blood (WBC)	40		NT	14.4
			Blood (WBC)	44		NT	15.4
			Blood (WBC)	48		NT	109.1
			Blood (WBC)	52		NT	236.1
			Blood (WBC)	56		NT	103.2
			Blood (WBC)	60		0.94	103.3
			Blood (WBC)	64		NT	68.3
			Blood (WBC)	68		NT	216.7
			Blood (WBC)	72	Lymphoma	NT	1099.7
			Tumor	73	Lymphoma	0.78	NT
#114	Corriedale	3	Blood (WBC)	0	Before challenge	NT	0
			Blood (WBC)	1		NT	3.7
			Blood (WBC)	2		0.06	101.7
			Blood (WBC)	3		NT	98.3
			Blood (WBC)	4		NT	62.7
			Blood (WBC)	5		NT	44.8
			Blood (WBC)	6		NT	41
			Blood (WBC)	7		NT	32.4
			Blood (WBC)	8		NT	34.2
			Blood (WBC)	12		0.09	41.7
			Blood (WBC)	16		NT	78.6
			Blood (WBC)	20		NT	57.3
			Blood (WBC)	24		0.74	406.4
			Blood (WBC)	28		NT	749.8
			Blood (WBC)	32		NT	626.9
			Blood (WBC)	36		NT	275.3
			Blood (WBC)	37	Lymphoma	0.74	468.4

## Sheet: Table S7
Supplemental Table 7. Raw data of RAISING-CLOVA using the specimens of BLV-infected cell line (related to Fig. 1B)
No.	BL3.1 contained in the mixture (%)	BTL26 contained in the mixture (%)	BLV PVL (copy/100 cells)	Cv
1	100	0	240	0.56
2	50	50	120	0.55
3	10	90	24	0.55
4	5	95	12	0.57
5	1	99	2.4	0.6
6	0.5	99.5	1.2	0.58
7	0.1	99.9	0.24	0.69
8	0.05	99.95	0.12	0.66
9	0.01	99.99	0.024	0.78
10	0.005	99.995	0.012	0.7
11	0.001	99999	0.0024	No sequence signal was detected.
12	0	100	0	No sequence signal was detected.

## Sheet: Table S8
Supplemental Table 8. Raw data of RAISING-CLOVA performed in two different laboratories (related to Fig. 1D)
No.	Sample name	Cv analyzed in HU	Cv analyzed in NIID
1	AL001 blood	0.08	0.08
2	AL002 blood	0.11	0.09
3	AL003 blood	0.07	0.13
4	AL004 blood	0.17	0.21
5	AL005 blood	0.07	0.06
6	AL007 blood	0.1	0.1
7	AL008 blood	0.07	0.09
8	AL009 blood	0.07	0.07
9	AL010 blood	0.11	0.11
10	PL001 blood	0.47	0.43
11	PL002 blood	0.08	0.06
12	PL004 blood	0.19	0.1
13	PL005 blood	0.14	0.12
14	PL006 blood	0.07	0.06
15	PL007 blood	0.08	0.08
16	PL008 blood	0.07	0.05
17	PL009 blood	0.09	0.07
18	PL010 blood	0.07	0.08
19	PL011 blood	0.09	0.1
20	EBL001 tumor (L)	0.69	0.73
21	EBL002 tumor (L)	1	1
22	EBL005 tumor (NL)	0.86	0.83
23	EBL007 tumor (L)	0.6	0.6
24	EBL011 tumor (NL)	0.58	0.6
25	EBL012 tumor (NL)	0.99	0.99
26	EBL013 tumor (L)	1	1
27	EBL015 tumor (L)	1	1
28	EBL016 tumor (NL)	0.98	0.99
29	EBL017 tumor (L)	0.72	0.73
30	EBL018 tumor (NL)	0.69	0.71
31	EBL049 tumor (NL)	0.68	0.68
32	EBL049 blood	0.51	0.52
